# Supplementary material for: Pleiotropic effects of extended blockade of CSF1R signaling in adult mice
Source: J Leukoc Biol. 2014 Aug;96(2):265–74. doi: 10.1189/jlb.2A0114-006R (PMC4378363; doi:10.1189/jlb.2A0114-006R)
Supplement: Supplemental Data [file supp_jlb.2A0114-006R_jlb.2A0114-006RSuppData.zip]

Archive with 4 entries (4 files):
- jlb.2A0114-006RSuppFig4.pdf
- jlb.2A0114-006RSuppFig1.pdf
- jlb.2A0114-006RSuppFig2.pdf
- jlb.2A0114-006RSuppFig3.pdf
